# Supplementary material for: Aqueous Heat Method for the Preparation of Hybrid Lipid–Polymer Structures: From Preformulation Studies to Protein Delivery
Source: Biomedicines. 2022 May 24;10(6):1228. doi: 10.3390/biomedicines10061228 (PMC9220230; doi:10.3390/biomedicines10061228)
Supplement: Supplementary file 1 [file biomedicines-10-01228-s001.zip]

Archive with 1 entries (1 files):
- biomedicines-1732785-supplementary.pdf
